# Supplementary material for: A Direct ALAD–SSUII Interaction Implies a Potential Link Between Tetrapyrrole and Terpenoid Pathways Toward Chlorophyll Biosynthesis in Plants
Source: Int J Mol Sci. 2026 May 9;27(10):4225. doi: 10.3390/ijms27104225 (PMC13207904; doi:10.3390/ijms27104225)
Supplement: Supplementary file 1 [file ijms-27-04225-s001.zip]

Archive with 1 entries (1 files):
- ijms-4301870-supplementary.pdf
